# Supplementary material for: Theoretical Study of Radical Inactivation, LOX Inhibition, and Iron Chelation: The Role of Ferulic Acid in Skin Protection against UVA Induced Oxidative Stress
Source: Antioxidants (Basel). 2021 Aug 18;10(8):1303. doi: 10.3390/antiox10081303 (PMC8389219; doi:10.3390/antiox10081303)
Supplement: Supplementary file 1 [file antioxidants-10-01303-s001.zip]

Archive with 1 entries (1 files):
- antioxidants-1325839-supplementary.pdf
